# Supplementary material for: The Influence of Loneliness, Social Support and Income on Mental Well-Being
Source: Eur J Investig Health Psychol Educ. 2025 May 6;15(5):70. doi: 10.3390/ejihpe15050070 (PMC12109767; doi:10.3390/ejihpe15050070)
Supplement: Supplementary file 1 [file ejihpe-15-00070-s001.zip]

Archive with 1 entries (1 files):
- ejihpe-3584562-supplementary.pdf
